# Supplementary material for: Lactobacillus murinus Mediates Multi-Target Protection to Alleviate Cyclophosphamide-Induced Intestinal Injury and Immune Suppression Through the Gut–Metabolism–Immune Axis
Source: Biomolecules. 2026 Jun 29;16(7):957. doi: 10.3390/biom16070957 (PMC13407138; doi:10.3390/biom16070957)
Supplement: Supplementary file 1 [file biomolecules-16-00957-s001.zip]

Archive with 22 entries (20 files):
- Figure S1_ Original western blot images/
- Figure S1_ Original western blot images/gapdh-1.jpg
- Figure S1_ Original western blot images/gapdh-2.jpg
- Figure S1_ Original western blot images/gapdh-3.jpg
- Figure S1_ Original western blot images/ifnr-1.jpg
- Figure S1_ Original western blot images/ifnr-2.jpg
- Figure S1_ Original western blot images/ifnr-3.jpg
- Figure S1_ Original western blot images/il10-1.jpg
- Figure S1_ Original western blot images/il10-2.jpg
- Figure S1_ Original western blot images/il10-3.jpg
- Figure S1_ Original western blot images/il1b-1.jpg
- Figure S1_ Original western blot images/il1b-2.jpg
- Figure S1_ Original western blot images/il1b-3.jpg
- Figure S1_ Original western blot images/tnfa-1.jpg
- Figure S1_ Original western blot images/tnfa-2.jpg
- Figure S1_ Original western blot images/tnfa-3.jpg
- Note S1 Method of SCFA detection and untargeted metabolomic analysis.pdf
- Table S1 Detailed results of MSEA/
- Table S1 Detailed results of MSEA/msea_CTX vs  M.xls
- Table S1 Detailed results of MSEA/msea_CTX vs H.xls
- Table S1 Detailed results of MSEA/msea_CTX vs L.xls
- Table S1 Detailed results of MSEA/msea_NC vs CTX.xls.xls
