# Supplementary material for: Lactobacillus murinus Mediates Multi-Target Protection to Alleviate Cyclophosphamide-Induced Intestinal Injury and Immune Suppression Through the Gut–Metabolism–Immune Axis
Source: Biomolecules. 2026 Jun 29;16(7):957. doi: 10.3390/biom16070957 (PMC13407138; doi:10.3390/biom16070957)
Supplement: Supplementary file 1 [file biomolecules-16-00957-s001.zip › Table S1 Detailed results of MSEA/msea_CTX vs M.xls]

id	Total Cmpd	Hits	Statistic Q	Expected Q	Raw p	Holm p	FDR	meta	Metabolite
Folate Metabolism	29	3	41.567	7.6923	0.0060295	0.55471	0.55471	10-Formyltetrahydrofolate,Pyridoxal 5'-phosphate,5-Formiminotetrahydrofolic acid	neg_M472T190_NEG,pos_M248T35_POS,pos_M473T180_POS
Pyruvaldehyde Degradation	10	2	23.53	7.6923	0.031364	1	0.61732	Glutathione,Pyruvic acid	neg_M306T44_NEG,neg_M87T45_NEG
Pyruvate Metabolism	48	3	23.479	7.6923	0.031497	1	0.61732	Biotin,Glutathione,Pyruvic acid	neg_M306T44_NEG,neg_M87T45_NEG,pos_M267T149_POS
Caffeine Metabolism	24	5	29.358	7.6923	0.045294	1	0.61732	Caffeine,Paraxanthine,Theophylline,1,3,7-Trimethyluric acid,1-Methylxanthine	neg_M165T40_NEG,neg_M209T46_NEG,pos_M195T73_1_POS,pos_M203T44_1_POS,pos_M219T74_POS
Biotin Metabolism	8	3	25.979	7.6923	0.045832	1	0.61732	Biotin,Biocytin,D-Lysine	neg_M371T171_1_NEG,pos_M129T73_POS,pos_M267T149_POS
Androstenedione Metabolism	24	5	19.9	7.6923	0.046096	1	0.61732	Androsterone,Estrone,Testosterone,Uridine 5'-diphosphate,Etiocholanolone glucuronide	neg_M287T336_NEG,neg_M289T358_NEG,neg_M403T42_NEG,pos_M253T148_1_POS,pos_M467T250_POS
Estrone Metabolism	24	6	20.642	7.6923	0.04697	1	0.61732	Estrone,Estriol,Uridine 5'-diphosphate,S-Adenosylhomocysteine,S-Adenosylmethionine,Estrone sulfate	neg_M383T80_NEG,neg_M403T42_NEG,pos_M253T148_1_POS,pos_M311T178_POS,pos_M351T247_POS,pos_M399T78_POS
Phenylacetate Metabolism	9	1	26.882	7.6923	0.057502	1	0.66128	Phenylacetic acid	neg_M271T46_1_NEG
Cysteine Metabolism	26	5	21.092	7.6923	0.064712	1	0.6615	Sulfite,Pyruvic acid,gamma-Glutamylcysteine,3-Mercaptopyruvic acid,Pyridoxal 5'-phosphate	neg_M118T41_NEG,neg_M80T164_NEG,neg_M87T45_NEG,pos_M248T35_POS,pos_M251T36_POS
Lactose Degradation	9	2	19.394	7.6923	0.081035	1	0.67667	D-Galactose,Alpha-Lactose	neg_M377T48_NEG,pos_M203T133_POS
Glutathione Metabolism	21	3	17.319	7.6923	0.089508	1	0.67667	Glutathione,Pyroglutamic acid,gamma-Glutamylcysteine	neg_M306T44_NEG,pos_M130T39_POS,pos_M251T36_POS
Sphingolipid Metabolism	40	8	20.479	7.6923	0.098958	1	0.67667	D-Galactose,Sphinganine,Sphingosine 1-phosphate,Uridine 5'-diphosphate,Sphinganine 1-phosphate,Sulfate,Pyridoxal 5'-phosphate,Phosphorylcholine	neg_M403T42_NEG,neg_M96T36_3_NEG,pos_M184T299_POS,pos_M203T133_POS,pos_M248T35_POS,pos_M324T340_2_POS,pos_M380T205_POS,pos_M382T214_POS
Trehalose Degradation	11	1	20.285	7.6923	0.10608	1	0.67667	Trehalose	pos_M360T47_POS
Pterine Biosynthesis	29	4	15.823	7.6923	0.11077	1	0.67667	Tetrahydrobiopterin,Sepiapterin,7,8-Dihydropteroic acid,6-Lactoyltetrahydropterin	neg_M236T43_NEG,neg_M238T174_NEG,neg_M313T48_2_NEG,pos_M242T143_POS
Mitochondrial Beta-Oxidation of Short Chain Saturated Fatty Acids	27	1	17.803	7.6923	0.1329	1	0.67667	L-Carnitine	pos_M184T45_2_POS
Steroid Biosynthesis	48	7	15.698	7.6923	0.16055	1	0.67667	Cholesterol,Palmitic acid,Mevalonic acid,Farnesyl pyrophosphate,Lathosterol,Geranyl-PP,Desmosterol	neg_M147T78_NEG,neg_M255T413_5_NEG,neg_M313T48_NEG,pos_M383T84_POS,pos_M385T242_POS,pos_M387T531_POS,pos_M425T220_POS
Fatty acid Metabolism	43	2	15.706	7.6923	0.16067	1	0.67667	L-Carnitine,Palmitic acid	neg_M255T413_5_NEG,pos_M184T45_2_POS
Fatty Acid Elongation In Mitochondria	35	1	15.706	7.6923	0.16067	1	0.67667	Palmitic acid	neg_M255T413_5_NEG
Glycerolipid Metabolism	25	2	15.65	7.6923	0.16105	1	0.67667	Palmitic acid,3-Phosphoglyceric acid	neg_M255T413_5_NEG,pos_M186T134_POS
Lactose Synthesis	20	3	13.926	7.6923	0.16231	1	0.67667	Alpha-Lactose,Uridine 5'-diphosphate,Galactose 1-phosphate	neg_M377T48_NEG,neg_M403T42_NEG,pos_M261T72_POS
Fatty Acid Biosynthesis	35	6	15.007	7.6923	0.16602	1	0.67667	Biotin,Palmitic acid,3-Hydroxybutyric acid,Capric acid,Dodecanoic acid,Myristic acid	neg_M103T72_NEG,neg_M171T278_NEG,neg_M199T321_1_NEG,neg_M227T365_1_NEG,neg_M255T413_5_NEG,pos_M267T149_POS
Fructose and Mannose Degradation	32	3	13.825	7.6923	0.16825	1	0.67667	Sorbitol,D-Fructose,D-Fructose 2,6-bisphosphate	neg_M217T44_1_NEG,neg_M338T37_NEG,pos_M203T70_POS
Amino Sugar Metabolism	33	6	12.244	7.6923	0.1805	1	0.67667	N-Acetyl-D-glucosamine,Pyruvic acid,Uridine 5'-diphosphate,D-Fructose,Glucosamine 6-phosphate,Glucosamine	neg_M258T38_NEG,neg_M403T42_NEG,neg_M87T45_NEG,pos_M202T50_POS,pos_M203T70_POS,pos_M244T47_POS
Taurine and Hypotaurine Metabolism	12	2	13.718	7.6923	0.19239	1	0.67667	Taurine,Pyridoxal 5'-phosphate	neg_M124T42_1_NEG,pos_M248T35_POS
Nucleotide Sugars Metabolism	20	2	12.017	7.6923	0.21938	1	0.67667	D-Galactose,Galactose 1-phosphate	pos_M203T133_POS,pos_M261T72_POS
Starch and Sucrose Metabolism	31	8	11.513	7.6923	0.21957	1	0.67667	D-Maltose,Sucrose,Uridine 5'-diphosphate,D-Fructose,3-Phosphoglyceric acid,Pyridoxal 5'-phosphate,Isovalerylglucuronide,Cellulose, microcrystalline	neg_M277T357_1_NEG,neg_M369T174_NEG,neg_M403T42_NEG,pos_M186T134_POS,pos_M203T70_POS,pos_M248T35_POS,pos_M365T37_POS,pos_M365T46_POS
Glucose-Alanine Cycle	13	2	12.172	7.6923	0.22146	1	0.67667	Pyruvic acid,Pyridoxal 5'-phosphate	neg_M87T45_NEG,pos_M248T35_POS
Transfer of Acetyl Groups into Mitochondria	22	2	12.127	7.6923	0.22184	1	0.67667	Biotin,Pyruvic acid	neg_M87T45_NEG,pos_M267T149_POS
Phosphatidylinositol Phosphate Metabolism	17	1	12.078	7.6923	0.22341	1	0.67667	myo-Inositol	neg_M239T44_NEG
Galactose Metabolism	38	13	11.24	7.6923	0.22356	1	0.67667	Galactitol,D-Galactose,Alpha-Lactose,myo-Inositol,Sorbitol,Sucrose,Uridine 5'-diphosphate,Galactose 1-phosphate,D-Fructose,Maltotriose,Raffinose,Stachyose,Cellulose, microcrystalline	neg_M217T44_1_NEG,neg_M239T44_NEG,neg_M369T174_NEG,neg_M377T48_NEG,neg_M403T42_NEG,neg_M665T48_NEG,pos_M203T133_POS,pos_M203T70_POS,pos_M205T44_1_POS,pos_M261T72_POS,pos_M365T46_POS,pos_M505T48_POS,pos_M527T47_POS
Alanine Metabolism	17	4	11.674	7.6923	0.22801	1	0.67667	Biotin,Glyoxylic acid,Pyruvic acid,Pyridoxal 5'-phosphate	neg_M72T141_NEG,neg_M87T45_NEG,pos_M248T35_POS,pos_M267T149_POS
Spermidine and Spermine Biosynthesis	18	5	9.3771	7.6923	0.28535	1	0.82039	Ornithine,5'-Methylthioadenosine,S-Adenosylmethionine,Putrescine,Pyridoxal 5'-phosphate	pos_M133T40_POS,pos_M248T35_POS,pos_M298T165_POS,pos_M399T78_POS,pos_M89T76_POS
Arachidonic Acid Metabolism	69	7	8.5103	7.6923	0.31153	1	0.82141	Glutathione,Arachidonic acid,Leukotriene B4,Prostaglandin D2,Thromboxane A2,Leukotriene D4,15(S)-HPETE	neg_M303T375_7_NEG,neg_M306T44_NEG,neg_M335T300_NEG,neg_M351T465_NEG,pos_M337T243_2_POS,pos_M353T206_POS,pos_M497T182_POS
Alpha Linolenic Acid and Linoleic Acid Metabolism	19	6	8.0081	7.6923	0.32742	1	0.82141	Linoleic acid,Arachidonic acid,Eicosapentaenoic acid,Docosahexaenoic acid,Adrenic acid,Stearidonic acid	neg_M275T336_1_NEG,neg_M279T383_4_NEG,neg_M301T351_7_NEG,neg_M303T375_7_NEG,neg_M327T365_6_NEG,neg_M331T410_5_NEG
Citric Acid Cycle	32	4	8.7821	7.6923	0.33847	1	0.82141	Biotin,cis-Aconitic acid,Pyruvic acid,Succinic acid	neg_M117T56_NEG,neg_M173T538_NEG,neg_M87T45_NEG,pos_M267T149_POS
Oxidation of Branched Chain Fatty Acids	26	5	7.7819	7.6923	0.34047	1	0.82141	L-Carnitine,L-Acetylcarnitine,Succinic acid,Propionylcarnitine,4,8 Dimethylnonanoyl carnitine	neg_M117T56_NEG,neg_M202T113_NEG,pos_M184T45_2_POS,pos_M218T98_POS,pos_M330T264_POS
Porphyrin Metabolism	40	7	7.6497	7.6923	0.34094	1	0.82141	Bilirubin,Uridine 5'-diphosphate,Farnesyl pyrophosphate,Biliverdin,Protoporphyrinogen IX,Coproporphyrinogen III,Pyridoxal 5'-phosphate	neg_M403T42_NEG,neg_M567T184_NEG,neg_M659T252_NEG,pos_M248T35_POS,pos_M383T84_POS,pos_M583T444_POS,pos_M585T444_1_POS
Mitochondrial Beta-Oxidation of Long Chain Saturated Fatty Acids	28	2	7.1908	7.6923	0.35396	1	0.82141	L-Carnitine,Stearic acid	neg_M283T478_8_NEG,pos_M184T45_2_POS
Plasmalogen Synthesis	26	1	7.1903	7.6923	0.35398	1	0.82141	Stearic acid	neg_M283T478_8_NEG
Retinol Metabolism	37	3	7.9074	7.6923	0.36425	1	0.82141	Glycerophosphocholine,Vitamin A,all-trans-5,6-Epoxyretinoic acid	pos_M258T44_POS,pos_M309T285_POS,pos_M317T79_1_POS
Steroidogenesis	43	12	7.3654	7.6923	0.40098	1	0.82141	Cortexolone,Deoxycorticosterone,Aldosterone,Cortisol,Cholesterol,Pregnenolone,17a-Hydroxypregnenolone,17-Hydroxyprogesterone,Tetrahydrocortisone,Corticosterone,Cortisone,21-Hydroxy-5b-pregnane-3,11,20-trione	neg_M315T366_NEG,neg_M331T375_NEG,neg_M345T357_NEG,neg_M359T148_NEG,neg_M359T351_NEG,neg_M363T365_NEG,neg_M391T154_NEG,pos_M331T82_POS,pos_M345T148_1_POS,pos_M347T78_1_POS,pos_M353T243_POS,pos_M425T220_POS
Selenoamino Acid Metabolism	28	5	6.7949	7.6923	0.40328	1	0.82141	Adenosine,Pyridoxal 5'-phosphate,Selenocysteine,Selenomethionine,Selenocystathionine	neg_M269T68_NEG,pos_M169T41_1_POS,pos_M198T57_POS,pos_M248T35_POS,pos_M268T144_POS
Ketone Body Metabolism	13	1	5.305	7.6923	0.42825	1	0.82141	Succinic acid	neg_M117T56_NEG
Butyrate Metabolism	19	1	5.305	7.6923	0.42825	1	0.82141	Succinic acid	neg_M117T56_NEG
Mitochondrial Electron Transport Chain	19	1	5.305	7.6923	0.42825	1	0.82141	Succinic acid	neg_M117T56_NEG
Phytanic Acid Peroxisomal Oxidation	26	1	5.305	7.6923	0.42825	1	0.82141	Succinic acid	neg_M117T56_NEG
Homocysteine Degradation	9	2	5.2422	7.6923	0.4334	1	0.82141	L-Cystathionine,Pyridoxal 5'-phosphate	neg_M221T76_NEG,pos_M248T35_POS
Androgen and Estrogen Metabolism	33	11	5.1679	7.6923	0.44112	1	0.82141	Dehydroepiandrosterone,Estrone,Testosterone,Uridine 5'-diphosphate,17a-Hydroxypregnenolone,17-Hydroxyprogesterone,Estrone sulfate,Sulfate,Androsterone sulfate,Dihydrotestosterone,19-Oxotestosterone	neg_M287T336_NEG,neg_M331T375_NEG,neg_M369T151_NEG,neg_M403T42_NEG,neg_M96T36_3_NEG,pos_M253T148_1_POS,pos_M291T427_POS,pos_M303T162_POS,pos_M311T172_POS,pos_M351T247_POS,pos_M353T243_POS
Bile Acid Biosynthesis	65	17	5.0992	7.6923	0.44193	1	0.82141	Taurocholic acid,Cholesterol,Glycocholic acid,Palmitic acid,Taurine,Chenodeoxycholic acid,Cholic acid,Deoxycholic acid,Deoxycholic acid glycine conjugate,Chenodeoxycholic acid glycine conjugate,Lithocholic acid glycine conjugate,Lithocholyltaurine,Lithocholic acid,Taurodeoxycholic acid,Taurochenodesoxycholic acid,7a,12a-Dihydroxy-cholestene-3-one,3'-AMP	neg_M124T42_1_NEG,neg_M255T413_5_NEG,neg_M346T140_NEG,neg_M391T273_3_NEG,neg_M407T229_5_NEG,neg_M437T354_1_NEG,neg_M448T203_NEG,neg_M464T189_NEG,neg_M482T213_NEG,neg_M498T197_3_NEG,neg_M514T181_NEG,pos_M394T316_POS,pos_M417T197_POS,pos_M425T220_POS,pos_M450T479_POS,pos_M456T299_POS,pos_M517T195_POS
Glutamate Metabolism	49	9	5.9269	7.6923	0.44691	1	0.82141	Biotin,Glutathione,L-Aspartic acid,Pyruvic acid,Succinic acid,gamma-Glutamylcysteine,Glucosamine 6-phosphate,1-Pyrroline-5-carboxylic acid,Pyridoxal 5'-phosphate	neg_M117T56_NEG,neg_M258T38_NEG,neg_M306T44_NEG,neg_M87T45_NEG,pos_M114T48_POS,pos_M134T38_2_POS,pos_M248T35_POS,pos_M251T36_POS,pos_M267T149_POS
Ubiquinone Biosynthesis	20	2	5.465	7.6923	0.46428	1	0.82141	S-Adenosylhomocysteine,S-Adenosylmethionine	neg_M383T80_NEG,pos_M399T78_POS
Methylhistidine Metabolism	4	2	5.465	7.6923	0.46428	1	0.82141	S-Adenosylhomocysteine,S-Adenosylmethionine	neg_M383T80_NEG,pos_M399T78_POS
Purine Metabolism	74	18	6.1883	7.6923	0.48657	1	0.84462	Adenine,Adenosine,Deoxyinosine,Deoxyguanosine,Deoxyadenosine,Guanine,Guanosine,Hypoxanthine,Inosinic acid,Inosine triphosphate,L-Aspartic acid,Inosine,Uric acid,Xanthine,Xanthosine,10-Formyltetrahydrofolate,5-Aminoimidazole ribonucleotide,IDP	neg_M151T85_NEG,neg_M167T77_1_NEG,neg_M251T144_1_NEG,neg_M266T144_1_NEG,neg_M267T144_NEG,neg_M310T48_NEG,neg_M347T54_NEG,neg_M427T559_NEG,neg_M472T190_NEG,pos_M134T38_2_POS,pos_M136T75_POS,pos_M159T81_POS,pos_M174T80_POS,pos_M268T144_POS,pos_M284T142_POS,pos_M296T43_POS,pos_M508T596_POS,pos_M569T77_POS
Inositol Metabolism	33	2	5.4304	7.6923	0.51496	1	0.853	myo-Inositol,Inositol 1,3,4-trisphosphate	neg_M239T44_NEG,pos_M420T67_POS
Inositol Phosphate Metabolism	26	2	5.4304	7.6923	0.51496	1	0.853	myo-Inositol,Inositol 1,3,4-trisphosphate	neg_M239T44_NEG,pos_M420T67_POS
Nicotinate and Nicotinamide Metabolism	37	5	5.1939	7.6923	0.5246	1	0.853	1-Methylnicotinamide,Nicotinamide riboside,S-Adenosylhomocysteine,S-Adenosylmethionine,Niacinamide	neg_M383T80_NEG,pos_M123T145_POS,pos_M137T72_1_POS,pos_M256T175_POS,pos_M399T78_POS
Sulfate/Sulfite Metabolism	22	5	4.3451	7.6923	0.52849	1	0.853	Estrone,Sulfite,Estrone sulfate,Sulfate,Phenol sulphate	neg_M172T161_NEG,neg_M80T164_NEG,neg_M96T36_3_NEG,pos_M253T148_1_POS,pos_M351T247_POS
Histidine Metabolism	43	9	5.3515	7.6923	0.54034	1	0.85343	Carnosine,Anserine,Urocanic acid,Histamine,S-Adenosylhomocysteine,S-Adenosylmethionine,Pyridoxal 5'-phosphate,5-Formiminotetrahydrofolic acid,Imidazoleacetic acid	neg_M383T80_NEG,pos_M112T81_POS,pos_M139T76_POS,pos_M149T480_POS,pos_M248T35_POS,pos_M249T75_1_POS,pos_M263T100_POS,pos_M399T78_POS,pos_M473T180_POS
Carnitine Synthesis	22	10	5.2727	7.6923	0.54731	1	0.85343	L-Carnitine,Succinic acid,S-Adenosylhomocysteine,4-Trimethylammoniobutanoic acid,S-Adenosylmethionine,N6,N6,N6-Trimethyl-L-lysine,4-Trimethylammoniobutanal,3-Hydroxy-N6,N6,N6-trimethyl-L-lysine,Pyridoxal 5'-phosphate,D-Lysine	neg_M117T56_NEG,neg_M383T80_NEG,pos_M129T73_POS,pos_M131T544_POS,pos_M146T170_POS,pos_M184T45_2_POS,pos_M189T47_1_POS,pos_M206T168_POS,pos_M248T35_POS,pos_M399T78_POS
Beta Oxidation of Very Long Chain Fatty Acids	17	4	2.9869	7.6923	0.58479	1	0.89668	L-Carnitine,L-Acetylcarnitine,Capric acid,Dodecanoic acid	neg_M171T278_NEG,neg_M199T321_1_NEG,neg_M202T113_NEG,pos_M184T45_2_POS
Riboflavin Metabolism	20	1	1.9266	7.6923	0.63605	1	0.92817	Riboflavin	pos_M377T165_POS
Pyrimidine Metabolism	59	14	3.9494	7.6923	0.64615	1	0.92817	Deoxyuridine,Deoxycytidine,Cytidine,Orotic acid,Thymine,Thymidine,Uridine 5'-diphosphate,Uridine,Uracil,dUDP,5-Thymidylic acid,dUMP,L-Dihydroorotic acid,3'-AMP	neg_M111T76_1_NEG,neg_M227T141_NEG,neg_M241T148_NEG,neg_M243T98_NEG,neg_M315T40_NEG,neg_M321T179_NEG,neg_M346T140_NEG,neg_M403T42_NEG,pos_M127T149_POS,pos_M174T165_POS,pos_M250T90_POS,pos_M266T77_POS,pos_M309T42_POS,pos_M389T44_POS
Phosphatidylethanolamine Biosynthesis	12	1	1.4246	7.6923	0.68444	1	0.92817	Choline	pos_M104T48_4_POS
Phosphatidylcholine Biosynthesis	14	4	1.4272	7.6923	0.68459	1	0.92817	Choline,S-Adenosylhomocysteine,S-Adenosylmethionine,Phosphorylcholine	neg_M383T80_NEG,pos_M104T48_4_POS,pos_M184T299_POS,pos_M399T78_POS
Phospholipid Biosynthesis	29	3	1.4307	7.6923	0.68505	1	0.92817	Choline,Glycerylphosphorylethanolamine,Phosphorylcholine	pos_M104T48_4_POS,pos_M184T299_POS,pos_M216T60_POS
Betaine Metabolism	21	5	1.4192	7.6923	0.68749	1	0.92817	Adenosine,Choline,S-Adenosylhomocysteine,S-Adenosylmethionine,Betaine aldehyde	neg_M383T80_NEG,pos_M102T44_POS,pos_M104T48_4_POS,pos_M268T144_POS,pos_M399T78_POS
Methionine Metabolism	43	10	1.4235	7.6923	0.69132	1	0.92817	Adenosine,Choline,L-Cystathionine,Sarcosine,S-Adenosylhomocysteine,10-Formyltetrahydrofolate,5'-Methylthioadenosine,S-Adenosylmethionine,Putrescine,Pyridoxal 5'-phosphate	neg_M221T76_NEG,neg_M383T80_NEG,neg_M472T190_NEG,pos_M104T48_4_POS,pos_M248T35_POS,pos_M268T144_POS,pos_M298T165_POS,pos_M399T78_POS,pos_M89T76_POS,pos_M90T43_POS
Ammonia Recycling	32	6	1.965	7.6923	0.70331	1	0.92817	Biotin,L-Asparagine,L-Aspartic acid,Pyruvic acid,Urocanic acid,Pyridoxal 5'-phosphate	neg_M131T41_NEG,neg_M87T45_NEG,pos_M134T38_2_POS,pos_M139T76_POS,pos_M248T35_POS,pos_M267T149_POS
Propanoate Metabolism	42	5	1.2333	7.6923	0.70562	1	0.92817	Biotin,Methylmalonic acid,L-Valine,Pyridoxal 5'-phosphate,Pantetheine	neg_M117T540_NEG,neg_M277T148_1_NEG,pos_M118T48_1_POS,pos_M248T35_POS,pos_M267T149_POS
Valine, Leucine and Isoleucine Degradation	60	7	1.2663	7.6923	0.70846	1	0.92817	Biotin,Methylmalonic acid,Succinic acid,Ketoleucine,L-Valine,Pyridoxal 5'-phosphate,Pyridoxal	neg_M117T540_NEG,neg_M117T56_NEG,neg_M129T151_NEG,pos_M118T48_1_POS,pos_M190T97_POS,pos_M248T35_POS,pos_M267T149_POS
Vitamin B6 Metabolism	20	7	2.2944	7.6923	0.7163	1	0.92817	4-Pyridoxic acid,Pyridoxine,Pyridoxine 5'-phosphate,Pyridoxamine,Pyridoxal 5'-phosphate,Pyridoxal,Pyridoxamine 5'-phosphate	neg_M248T156_NEG,pos_M169T41_POS,pos_M184T50_POS,pos_M190T97_POS,pos_M192T37_POS,pos_M232T75_POS,pos_M248T35_POS
Mitochondrial Beta-Oxidation of Medium Chain Saturated Fatty Acids	27	1	0.87231	7.6923	0.75081	1	0.92996	Dodecanoic acid	neg_M199T321_1_NEG
Arginine and Proline Metabolism	53	13	1.2229	7.6923	0.7619	1	0.92996	Tetrahydrobiopterin,Argininosuccinic acid,Creatine,Guanidoacetic acid,L-Aspartic acid,Ornithine,Succinic acid,L-Arginine,Citrulline,S-Adenosylhomocysteine,S-Adenosylmethionine,1-Pyrroline-5-carboxylic acid,Pyridoxal 5'-phosphate	neg_M116T541_NEG,neg_M117T56_NEG,neg_M383T80_NEG,pos_M114T48_POS,pos_M132T47_POS,pos_M133T40_POS,pos_M134T38_2_POS,pos_M175T45_POS,pos_M198T44_1_POS,pos_M242T143_POS,pos_M248T35_POS,pos_M273T45_1_POS,pos_M399T78_POS
Pantothenate and CoA Biosynthesis	21	3	0.90142	7.6923	0.76319	1	0.92996	Pantothenic acid,Pantetheine 4'-phosphate,Pantetheine	neg_M218T147_NEG,neg_M277T148_1_NEG,neg_M357T146_NEG
Beta-Alanine Metabolism	34	6	2.0911	7.6923	0.76723	1	0.92996	Carnosine,L-Aspartic acid,Anserine,Pantothenic acid,Uracil,Pyridoxal 5'-phosphate	neg_M111T76_1_NEG,neg_M218T147_NEG,pos_M134T38_2_POS,pos_M248T35_POS,pos_M249T75_1_POS,pos_M263T100_POS
Threonine and 2-Oxobutanoate Degradation	20	3	0.70308	7.6923	0.77587	1	0.92996	Biotin,L-Threonine,Pyridoxal 5'-phosphate	neg_M118T43_1_NEG,pos_M248T35_POS,pos_M267T149_POS
Urea Cycle	29	7	1.0138	7.6923	0.78564	1	0.92996	Argininosuccinic acid,L-Aspartic acid,Ornithine,Pyruvic acid,L-Arginine,Citrulline,Pyridoxal 5'-phosphate	neg_M87T45_NEG,pos_M133T40_POS,pos_M134T38_2_POS,pos_M175T45_POS,pos_M198T44_1_POS,pos_M248T35_POS,pos_M273T45_1_POS
Aspartate Metabolism	35	8	0.9954	7.6923	0.78845	1	0.92996	Argininosuccinic acid,L-Asparagine,Inosinic acid,L-Aspartic acid,L-Arginine,Citrulline,Pyridoxal 5'-phosphate,D-Aspartic acid	neg_M131T41_NEG,neg_M347T54_NEG,pos_M116T38_POS,pos_M134T38_2_POS,pos_M175T45_POS,pos_M198T44_1_POS,pos_M248T35_POS,pos_M273T45_1_POS
Malate-Aspartate Shuttle	10	3	0.87485	7.6923	0.83499	1	0.95311	L-Aspartic acid,Malic acid,Pyridoxal 5'-phosphate	pos_M134T38_2_POS,pos_M152T144_POS,pos_M248T35_POS
Tryptophan Metabolism	60	17	0.29766	7.6923	0.85616	1	0.95311	Tetrahydrobiopterin,5-Hydroxy-L-tryptophan,Kynurenic acid,5-Hydroxyindoleacetic acid,Xanthurenic acid,L-Tryptophan,S-Adenosylhomocysteine,S-Adenosylmethionine,N'-Formylkynurenine,N-Acetylserotonin,2-Aminomuconic acid semialdehyde,2-Amino-3-carboxymuconic acid semialdehyde,Melatonin,Pyridoxal 5'-phosphate,3'-AMP,6-Hydroxymelatonin,5-Methoxyindoleacetate	neg_M346T140_NEG,neg_M377T182_NEG,neg_M383T80_NEG,pos_M142T43_POS,pos_M186T142_POS,pos_M192T165_POS,pos_M205T156_3_POS,pos_M206T156_POS,pos_M206T44_POS,pos_M221T150_POS,pos_M231T170_POS,pos_M236T543_POS,pos_M237T149_POS,pos_M242T143_POS,pos_M248T35_POS,pos_M271T83_POS,pos_M399T78_POS
Thiamine Metabolism	9	2	0.27445	7.6923	0.86485	1	0.95311	Thiamine,Thiamine monophosphate	neg_M344T143_NEG,pos_M265T160_POS
Lysine Degradation	30	4	0.25232	7.6923	0.87392	1	0.95311	Aminoadipic acid,L-Pipecolic acid,Pyridoxal 5'-phosphate,D-Lysine	pos_M129T73_POS,pos_M130T40_POS,pos_M144T48_POS,pos_M248T35_POS
Glycolysis	25	3	1.2048	7.6923	0.87456	1	0.95311	Pyruvic acid,3-Phosphoglyceric acid,2-Phospho-D-glyceric acid	neg_M87T45_NEG,pos_M186T134_POS,pos_M186T583_POS
Catecholamine Biosynthesis	20	7	0.22644	7.6923	0.88348	1	0.95311	Epinephrine,Dopamine,L-Tyrosine,S-Adenosylhomocysteine,S-Adenosylmethionine,Dehydroascorbic acid,Pyridoxal 5'-phosphate	neg_M173T49_NEG,neg_M182T44_NEG,neg_M383T80_NEG,pos_M136T80_POS,pos_M182T80_2_POS,pos_M248T35_POS,pos_M399T78_POS
Warburg Effect	58	6	1.3945	7.6923	0.88642	1	0.95311	Biotin,Pyruvic acid,Succinic acid,3-Phosphoglyceric acid,Xylulose 5-phosphate,2-Phospho-D-glyceric acid	neg_M117T56_NEG,neg_M229T173_NEG,neg_M87T45_NEG,pos_M186T134_POS,pos_M186T583_POS,pos_M267T149_POS
Tyrosine Metabolism	72	21	0.2507	7.6923	0.89095	1	0.95311	p-Hydroxyphenylacetic acid,Tetrahydrobiopterin,Epinephrine,Dopamine,Homovanillic acid,L-Tyrosine,L-Aspartic acid,Vanillylmandelic acid,Tyramine,4-Hydroxyphenylpyruvic acid,Normetanephrine,S-Adenosylhomocysteine,Pyrocatechol,S-Adenosylmethionine,5,6-Dihydroxyindole-2-carboxylic acid,Dehydroascorbic acid,3,4-Dihydroxybenzeneacetic acid,L-Dopachrome,Pyridoxal 5'-phosphate,3,4-Dihydroxymandelic acid,…	neg_M109T157_NEG,neg_M173T49_NEG,neg_M179T540_NEG,neg_M182T44_NEG,neg_M192T48_NEG,neg_M303T141_1_NEG,neg_M317T48_NEG,neg_M383T80_NEG,neg_M395T173_NEG,pos_M121T145_POS,pos_M134T38_2_POS,pos_M136T80_POS,pos_M167T590_POS,pos_M169T42_POS,pos_M182T80_2_POS,pos_M183T590_1_POS,pos_M194T48_POS,pos_M206T170_1_POS,pos_M242T143_POS,pos_M248T35_POS,pos_M399T78_POS
Glycine and Serine Metabolism	59	14	0.40414	7.6923	0.9047	1	0.95669	Creatine,L-Cystathionine,Glyoxylic acid,Guanidoacetic acid,L-Threonine,Ornithine,Pyruvic acid,Sarcosine,Phosphoserine,L-Arginine,3-Phosphoglyceric acid,S-Adenosylhomocysteine,S-Adenosylmethionine,Pyridoxal 5'-phosphate	neg_M116T541_NEG,neg_M118T43_1_NEG,neg_M184T588_NEG,neg_M221T76_NEG,neg_M383T80_NEG,neg_M72T141_NEG,neg_M87T45_NEG,pos_M132T47_POS,pos_M133T40_POS,pos_M175T45_POS,pos_M186T134_POS,pos_M248T35_POS,pos_M399T78_POS,pos_M90T43_POS
Gluconeogenesis	35	5	1.0132	7.6923	0.94818	1	0.9797	Biotin,Pyruvic acid,Malic acid,3-Phosphoglyceric acid,2-Phospho-D-glyceric acid	neg_M87T45_NEG,pos_M152T144_POS,pos_M186T134_POS,pos_M186T583_POS,pos_M267T149_POS
Thyroid hormone synthesis	13	1	0.015321	7.6923	0.9665	1	0.9797	L-Tyrosine	pos_M182T80_2_POS
Phenylalanine and Tyrosine Metabolism	28	4	0.015453	7.6923	0.96656	1	0.9797	L-Tyrosine,Phenylpyruvic acid,4-Hydroxyphenylpyruvic acid,Pyridoxal 5'-phosphate	neg_M179T540_NEG,neg_M327T365_NEG,pos_M182T80_2_POS,pos_M248T35_POS
Vitamin K Metabolism	14	1	0.0080174	7.6923	0.97576	1	0.9797	Methylmalonic acid	neg_M117T540_NEG
Pentose Phosphate Pathway	29	2	0.0061579	7.6923	0.9797	1	0.9797	D-Ribose,Xylulose 5-phosphate	neg_M149T46_NEG,neg_M229T173_NEG
