# Supplementary material for: Lactobacillus murinus Mediates Multi-Target Protection to Alleviate Cyclophosphamide-Induced Intestinal Injury and Immune Suppression Through the Gut–Metabolism–Immune Axis
Source: Biomolecules. 2026 Jun 29;16(7):957. doi: 10.3390/biom16070957 (PMC13407138; doi:10.3390/biom16070957)
Supplement: Supplementary file 1 [file biomolecules-16-00957-s001.zip › Table S1 Detailed results of MSEA/msea_NC vs CTX.xls.xls]

id	Total Cmpd	Hits	Statistic Q	Expected Q	Raw p	Holm p	FDR	meta	Metabolite
Pterine Biosynthesis	29	4	29.089	7.6923	0.020119	1	0.89248	Tetrahydrobiopterin,Sepiapterin,7,8-Dihydropteroic acid,6-Lactoyltetrahydropterin	neg_M236T43_NEG,neg_M238T174_NEG,neg_M313T48_2_NEG,pos_M242T143_POS
Phenylacetate Metabolism	9	1	33.415	7.6923	0.03037	1	0.89248	Phenylacetic acid	neg_M271T46_1_NEG
Beta Oxidation of Very Long Chain Fatty Acids	17	4	21.778	7.6923	0.049274	1	0.89248	L-Carnitine,L-Acetylcarnitine,Capric acid,Dodecanoic acid	neg_M171T278_NEG,neg_M199T321_1_NEG,neg_M202T113_NEG,pos_M184T45_2_POS
Galactose Metabolism	38	13	27.221	7.6923	0.050496	1	0.89248	Galactitol,D-Galactose,Alpha-Lactose,myo-Inositol,Sorbitol,Sucrose,Uridine 5'-diphosphate,Galactose 1-phosphate,D-Fructose,Maltotriose,Raffinose,Stachyose,Cellulose, microcrystalline	neg_M217T44_1_NEG,neg_M239T44_NEG,neg_M369T174_NEG,neg_M377T48_NEG,neg_M403T42_NEG,neg_M665T48_NEG,pos_M203T133_POS,pos_M203T70_POS,pos_M205T44_1_POS,pos_M261T72_POS,pos_M365T46_POS,pos_M505T48_POS,pos_M527T47_POS
Folate Metabolism	29	3	21.372	7.6923	0.053125	1	0.89248	10-Formyltetrahydrofolate,Pyridoxal 5'-phosphate,5-Formiminotetrahydrofolic acid	neg_M472T190_NEG,pos_M248T35_POS,pos_M473T180_POS
Selenoamino Acid Metabolism	28	5	22.038	7.6923	0.063009	1	0.89248	Adenosine,Pyridoxal 5'-phosphate,Selenocysteine,Selenomethionine,Selenocystathionine	neg_M269T68_NEG,pos_M169T41_1_POS,pos_M198T57_POS,pos_M248T35_POS,pos_M268T144_POS
Estrone Metabolism	24	6	17.9	7.6923	0.072564	1	0.89248	Estrone,Estriol,Uridine 5'-diphosphate,S-Adenosylhomocysteine,S-Adenosylmethionine,Estrone sulfate	neg_M383T80_NEG,neg_M403T42_NEG,pos_M253T148_1_POS,pos_M311T178_POS,pos_M351T247_POS,pos_M399T78_POS
Biotin Metabolism	8	3	17.973	7.6923	0.077607	1	0.89248	Biotin,Biocytin,D-Lysine	neg_M371T171_1_NEG,pos_M129T73_POS,pos_M267T149_POS
Glutathione Metabolism	21	3	15.762	7.6923	0.12657	1	0.98201	Glutathione,Pyroglutamic acid,gamma-Glutamylcysteine	neg_M306T44_NEG,pos_M130T39_POS,pos_M251T36_POS
Mitochondrial Beta-Oxidation of Medium Chain Saturated Fatty Acids	27	1	14.605	7.6923	0.17751	1	0.98201	Dodecanoic acid	neg_M199T321_1_NEG
Pyruvaldehyde Degradation	10	2	13.362	7.6923	0.17797	1	0.98201	Glutathione,Pyruvic acid	neg_M306T44_NEG,neg_M87T45_NEG
Pyruvate Metabolism	48	3	13.354	7.6923	0.17798	1	0.98201	Biotin,Glutathione,Pyruvic acid	neg_M306T44_NEG,neg_M87T45_NEG,pos_M267T149_POS
Thiamine Metabolism	9	2	13.907	7.6923	0.18438	1	0.98201	Thiamine,Thiamine monophosphate	neg_M344T143_NEG,pos_M265T160_POS
Cysteine Metabolism	26	5	12.142	7.6923	0.19923	1	0.98201	Sulfite,Pyruvic acid,gamma-Glutamylcysteine,3-Mercaptopyruvic acid,Pyridoxal 5'-phosphate	neg_M118T41_NEG,neg_M80T164_NEG,neg_M87T45_NEG,pos_M248T35_POS,pos_M251T36_POS
Lactose Synthesis	20	3	11.865	7.6923	0.21296	1	0.98201	Alpha-Lactose,Uridine 5'-diphosphate,Galactose 1-phosphate	neg_M377T48_NEG,neg_M403T42_NEG,pos_M261T72_POS
Bile Acid Biosynthesis	65	17	12.154	7.6923	0.21788	1	0.98201	Taurocholic acid,Cholesterol,Glycocholic acid,Palmitic acid,Taurine,Chenodeoxycholic acid,Cholic acid,Deoxycholic acid,Deoxycholic acid glycine conjugate,Chenodeoxycholic acid glycine conjugate,Lithocholic acid glycine conjugate,Lithocholyltaurine,Lithocholic acid,Taurodeoxycholic acid,Taurochenodesoxycholic acid,7a,12a-Dihydroxy-cholestene-3-one,3'-AMP	neg_M124T42_1_NEG,neg_M255T413_5_NEG,neg_M346T140_NEG,neg_M391T273_3_NEG,neg_M407T229_5_NEG,neg_M437T354_1_NEG,neg_M448T203_NEG,neg_M464T189_NEG,neg_M482T213_NEG,neg_M498T197_3_NEG,neg_M514T181_NEG,pos_M394T316_POS,pos_M417T197_POS,pos_M425T220_POS,pos_M450T479_POS,pos_M456T299_POS,pos_M517T195_POS
Pentose Phosphate Pathway	29	2	11.466	7.6923	0.2363	1	0.98201	D-Ribose,Xylulose 5-phosphate	neg_M149T46_NEG,neg_M229T173_NEG
Nucleotide Sugars Metabolism	20	2	11.376	7.6923	0.24062	1	0.98201	D-Galactose,Galactose 1-phosphate	pos_M203T133_POS,pos_M261T72_POS
Androstenedione Metabolism	24	5	10.577	7.6923	0.24641	1	0.98201	Androsterone,Estrone,Testosterone,Uridine 5'-diphosphate,Etiocholanolone glucuronide	neg_M287T336_NEG,neg_M289T358_NEG,neg_M403T42_NEG,pos_M253T148_1_POS,pos_M467T250_POS
Fructose and Mannose Degradation	32	3	11.129	7.6923	0.24938	1	0.98201	Sorbitol,D-Fructose,D-Fructose 2,6-bisphosphate	neg_M217T44_1_NEG,neg_M338T37_NEG,pos_M203T70_POS
Spermidine and Spermine Biosynthesis	18	5	9.5686	7.6923	0.27862	1	0.98201	Ornithine,5'-Methylthioadenosine,S-Adenosylmethionine,Putrescine,Pyridoxal 5'-phosphate	pos_M133T40_POS,pos_M248T35_POS,pos_M298T165_POS,pos_M399T78_POS,pos_M89T76_POS
Porphyrin Metabolism	40	7	9.3135	7.6923	0.28709	1	0.98201	Bilirubin,Uridine 5'-diphosphate,Farnesyl pyrophosphate,Biliverdin,Protoporphyrinogen IX,Coproporphyrinogen III,Pyridoxal 5'-phosphate	neg_M403T42_NEG,neg_M567T184_NEG,neg_M659T252_NEG,pos_M248T35_POS,pos_M383T84_POS,pos_M583T444_POS,pos_M585T444_1_POS
Retinol Metabolism	37	3	8.9671	7.6923	0.29827	1	0.98201	Glycerophosphocholine,Vitamin A,all-trans-5,6-Epoxyretinoic acid	pos_M258T44_POS,pos_M309T285_POS,pos_M317T79_1_POS
Purine Metabolism	74	18	8.3913	7.6923	0.31657	1	0.98201	Adenine,Adenosine,Deoxyinosine,Deoxyguanosine,Deoxyadenosine,Guanine,Guanosine,Hypoxanthine,Inosinic acid,Inosine triphosphate,L-Aspartic acid,Inosine,Uric acid,Xanthine,Xanthosine,10-Formyltetrahydrofolate,5-Aminoimidazole ribonucleotide,IDP	neg_M151T85_NEG,neg_M167T77_1_NEG,neg_M251T144_1_NEG,neg_M266T144_1_NEG,neg_M267T144_NEG,neg_M310T48_NEG,neg_M347T54_NEG,neg_M427T559_NEG,neg_M472T190_NEG,pos_M134T38_2_POS,pos_M136T75_POS,pos_M159T81_POS,pos_M174T80_POS,pos_M268T144_POS,pos_M284T142_POS,pos_M296T43_POS,pos_M508T596_POS,pos_M569T77_POS
Pyrimidine Metabolism	59	14	8.5263	7.6923	0.32049	1	0.98201	Deoxyuridine,Deoxycytidine,Cytidine,Orotic acid,Thymine,Thymidine,Uridine 5'-diphosphate,Uridine,Uracil,dUDP,5-Thymidylic acid,dUMP,L-Dihydroorotic acid,3'-AMP	neg_M111T76_1_NEG,neg_M227T141_NEG,neg_M241T148_NEG,neg_M243T98_NEG,neg_M315T40_NEG,neg_M321T179_NEG,neg_M346T140_NEG,neg_M403T42_NEG,pos_M127T149_POS,pos_M174T165_POS,pos_M250T90_POS,pos_M266T77_POS,pos_M309T42_POS,pos_M389T44_POS
Mitochondrial Beta-Oxidation of Short Chain Saturated Fatty Acids	27	1	8.1535	7.6923	0.32237	1	0.98201	L-Carnitine	pos_M184T45_2_POS
Oxidation of Branched Chain Fatty Acids	26	5	7.7657	7.6923	0.33464	1	0.98201	L-Carnitine,L-Acetylcarnitine,Succinic acid,Propionylcarnitine,4,8 Dimethylnonanoyl carnitine	neg_M117T56_NEG,neg_M202T113_NEG,pos_M184T45_2_POS,pos_M218T98_POS,pos_M330T264_POS
Ketone Body Metabolism	13	1	7.3829	7.6923	0.34736	1	0.98201	Succinic acid	neg_M117T56_NEG
Butyrate Metabolism	19	1	7.3829	7.6923	0.34736	1	0.98201	Succinic acid	neg_M117T56_NEG
Mitochondrial Electron Transport Chain	19	1	7.3829	7.6923	0.34736	1	0.98201	Succinic acid	neg_M117T56_NEG
Phytanic Acid Peroxisomal Oxidation	26	1	7.3829	7.6923	0.34736	1	0.98201	Succinic acid	neg_M117T56_NEG
Carnitine Synthesis	22	10	7.2793	7.6923	0.35121	1	0.98201	L-Carnitine,Succinic acid,S-Adenosylhomocysteine,4-Trimethylammoniobutanoic acid,S-Adenosylmethionine,N6,N6,N6-Trimethyl-L-lysine,4-Trimethylammoniobutanal,3-Hydroxy-N6,N6,N6-trimethyl-L-lysine,Pyridoxal 5'-phosphate,D-Lysine	neg_M117T56_NEG,neg_M383T80_NEG,pos_M129T73_POS,pos_M131T544_POS,pos_M146T170_POS,pos_M184T45_2_POS,pos_M189T47_1_POS,pos_M206T168_POS,pos_M248T35_POS,pos_M399T78_POS
Citric Acid Cycle	32	4	7.2185	7.6923	0.35371	1	0.98201	Biotin,cis-Aconitic acid,Pyruvic acid,Succinic acid	neg_M117T56_NEG,neg_M173T538_NEG,neg_M87T45_NEG,pos_M267T149_POS
Malate-Aspartate Shuttle	10	3	6.6285	7.6923	0.3808	1	0.98201	L-Aspartic acid,Malic acid,Pyridoxal 5'-phosphate	pos_M134T38_2_POS,pos_M152T144_POS,pos_M248T35_POS
Glutamate Metabolism	49	9	7.1405	7.6923	0.38151	1	0.98201	Biotin,Glutathione,L-Aspartic acid,Pyruvic acid,Succinic acid,gamma-Glutamylcysteine,Glucosamine 6-phosphate,1-Pyrroline-5-carboxylic acid,Pyridoxal 5'-phosphate	neg_M117T56_NEG,neg_M258T38_NEG,neg_M306T44_NEG,neg_M87T45_NEG,pos_M114T48_POS,pos_M134T38_2_POS,pos_M248T35_POS,pos_M251T36_POS,pos_M267T149_POS
Starch and Sucrose Metabolism	31	8	5.9208	7.6923	0.41457	1	0.98201	D-Maltose,Sucrose,Uridine 5'-diphosphate,D-Fructose,3-Phosphoglyceric acid,Pyridoxal 5'-phosphate,Isovalerylglucuronide,Cellulose, microcrystalline	neg_M277T357_1_NEG,neg_M369T174_NEG,neg_M403T42_NEG,pos_M186T134_POS,pos_M203T70_POS,pos_M248T35_POS,pos_M365T37_POS,pos_M365T46_POS
Caffeine Metabolism	24	5	5.0748	7.6923	0.43882	1	0.98201	Caffeine,Paraxanthine,Theophylline,1,3,7-Trimethyluric acid,1-Methylxanthine	neg_M165T40_NEG,neg_M209T46_NEG,pos_M195T73_1_POS,pos_M203T44_1_POS,pos_M219T74_POS
Warburg Effect	58	6	6.0455	7.6923	0.45695	1	0.98201	Biotin,Pyruvic acid,Succinic acid,3-Phosphoglyceric acid,Xylulose 5-phosphate,2-Phospho-D-glyceric acid	neg_M117T56_NEG,neg_M229T173_NEG,neg_M87T45_NEG,pos_M186T134_POS,pos_M186T583_POS,pos_M267T149_POS
Homocysteine Degradation	9	2	4.5157	7.6923	0.46653	1	0.98201	L-Cystathionine,Pyridoxal 5'-phosphate	neg_M221T76_NEG,pos_M248T35_POS
Steroidogenesis	43	12	6.4662	7.6923	0.47159	1	0.98201	Cortexolone,Deoxycorticosterone,Aldosterone,Cortisol,Cholesterol,Pregnenolone,17a-Hydroxypregnenolone,17-Hydroxyprogesterone,Tetrahydrocortisone,Corticosterone,Cortisone,21-Hydroxy-5b-pregnane-3,11,20-trione	neg_M315T366_NEG,neg_M331T375_NEG,neg_M345T357_NEG,neg_M359T148_NEG,neg_M359T351_NEG,neg_M363T365_NEG,neg_M391T154_NEG,pos_M331T82_POS,pos_M345T148_1_POS,pos_M347T78_1_POS,pos_M353T243_POS,pos_M425T220_POS
Nicotinate and Nicotinamide Metabolism	37	5	4.7236	7.6923	0.48328	1	0.98201	1-Methylnicotinamide,Nicotinamide riboside,S-Adenosylhomocysteine,S-Adenosylmethionine,Niacinamide	neg_M383T80_NEG,pos_M123T145_POS,pos_M137T72_1_POS,pos_M256T175_POS,pos_M399T78_POS
Histidine Metabolism	43	9	5.9629	7.6923	0.48618	1	0.98201	Carnosine,Anserine,Urocanic acid,Histamine,S-Adenosylhomocysteine,S-Adenosylmethionine,Pyridoxal 5'-phosphate,5-Formiminotetrahydrofolic acid,Imidazoleacetic acid	neg_M383T80_NEG,pos_M112T81_POS,pos_M139T76_POS,pos_M149T480_POS,pos_M248T35_POS,pos_M249T75_1_POS,pos_M263T100_POS,pos_M399T78_POS,pos_M473T180_POS
Gluconeogenesis	35	5	5.8862	7.6923	0.50814	1	0.98201	Biotin,Pyruvic acid,Malic acid,3-Phosphoglyceric acid,2-Phospho-D-glyceric acid	neg_M87T45_NEG,pos_M152T144_POS,pos_M186T134_POS,pos_M186T583_POS,pos_M267T149_POS
Trehalose Degradation	11	1	2.0979	7.6923	0.62128	1	0.98201	Trehalose	pos_M360T47_POS
Sphingolipid Metabolism	40	8	2.31	7.6923	0.63762	1	0.98201	D-Galactose,Sphinganine,Sphingosine 1-phosphate,Uridine 5'-diphosphate,Sphinganine 1-phosphate,Sulfate,Pyridoxal 5'-phosphate,Phosphorylcholine	neg_M403T42_NEG,neg_M96T36_3_NEG,pos_M184T299_POS,pos_M203T133_POS,pos_M248T35_POS,pos_M324T340_2_POS,pos_M380T205_POS,pos_M382T214_POS
Glycine and Serine Metabolism	59	14	2.0226	7.6923	0.63788	1	0.98201	Creatine,L-Cystathionine,Glyoxylic acid,Guanidoacetic acid,L-Threonine,Ornithine,Pyruvic acid,Sarcosine,Phosphoserine,L-Arginine,3-Phosphoglyceric acid,S-Adenosylhomocysteine,S-Adenosylmethionine,Pyridoxal 5'-phosphate	neg_M116T541_NEG,neg_M118T43_1_NEG,neg_M184T588_NEG,neg_M221T76_NEG,neg_M383T80_NEG,neg_M72T141_NEG,neg_M87T45_NEG,pos_M132T47_POS,pos_M133T40_POS,pos_M175T45_POS,pos_M186T134_POS,pos_M248T35_POS,pos_M399T78_POS,pos_M90T43_POS
Arginine and Proline Metabolism	53	13	2.1188	7.6923	0.64191	1	0.98201	Tetrahydrobiopterin,Argininosuccinic acid,Creatine,Guanidoacetic acid,L-Aspartic acid,Ornithine,Succinic acid,L-Arginine,Citrulline,S-Adenosylhomocysteine,S-Adenosylmethionine,1-Pyrroline-5-carboxylic acid,Pyridoxal 5'-phosphate	neg_M116T541_NEG,neg_M117T56_NEG,neg_M383T80_NEG,pos_M114T48_POS,pos_M132T47_POS,pos_M133T40_POS,pos_M134T38_2_POS,pos_M175T45_POS,pos_M198T44_1_POS,pos_M242T143_POS,pos_M248T35_POS,pos_M273T45_1_POS,pos_M399T78_POS
Urea Cycle	29	7	2.0219	7.6923	0.6442	1	0.98201	Argininosuccinic acid,L-Aspartic acid,Ornithine,Pyruvic acid,L-Arginine,Citrulline,Pyridoxal 5'-phosphate	neg_M87T45_NEG,pos_M133T40_POS,pos_M134T38_2_POS,pos_M175T45_POS,pos_M198T44_1_POS,pos_M248T35_POS,pos_M273T45_1_POS
Aspartate Metabolism	35	8	2.0158	7.6923	0.64457	1	0.98201	Argininosuccinic acid,L-Asparagine,Inosinic acid,L-Aspartic acid,L-Arginine,Citrulline,Pyridoxal 5'-phosphate,D-Aspartic acid	neg_M131T41_NEG,neg_M347T54_NEG,pos_M116T38_POS,pos_M134T38_2_POS,pos_M175T45_POS,pos_M198T44_1_POS,pos_M248T35_POS,pos_M273T45_1_POS
Arachidonic Acid Metabolism	69	7	1.724	7.6923	0.65471	1	0.98201	Glutathione,Arachidonic acid,Leukotriene B4,Prostaglandin D2,Thromboxane A2,Leukotriene D4,15(S)-HPETE	neg_M303T375_7_NEG,neg_M306T44_NEG,neg_M335T300_NEG,neg_M351T465_NEG,pos_M337T243_2_POS,pos_M353T206_POS,pos_M497T182_POS
Mitochondrial Beta-Oxidation of Long Chain Saturated Fatty Acids	28	2	1.6851	7.6923	0.65841	1	0.98201	L-Carnitine,Stearic acid	neg_M283T478_8_NEG,pos_M184T45_2_POS
Plasmalogen Synthesis	26	1	1.6836	7.6923	0.65841	1	0.98201	Stearic acid	neg_M283T478_8_NEG
Transfer of Acetyl Groups into Mitochondria	22	2	1.6675	7.6923	0.66288	1	0.98201	Biotin,Pyruvic acid	neg_M87T45_NEG,pos_M267T149_POS
Glucose-Alanine Cycle	13	2	1.6369	7.6923	0.66303	1	0.98201	Pyruvic acid,Pyridoxal 5'-phosphate	neg_M87T45_NEG,pos_M248T35_POS
Alanine Metabolism	17	4	1.6969	7.6923	0.67168	1	0.98201	Biotin,Glyoxylic acid,Pyruvic acid,Pyridoxal 5'-phosphate	neg_M72T141_NEG,neg_M87T45_NEG,pos_M248T35_POS,pos_M267T149_POS
Ammonia Recycling	32	6	2.3093	7.6923	0.67414	1	0.98201	Biotin,L-Asparagine,L-Aspartic acid,Pyruvic acid,Urocanic acid,Pyridoxal 5'-phosphate	neg_M131T41_NEG,neg_M87T45_NEG,pos_M134T38_2_POS,pos_M139T76_POS,pos_M248T35_POS,pos_M267T149_POS
Valine, Leucine and Isoleucine Degradation	60	7	2.4863	7.6923	0.67914	1	0.98201	Biotin,Methylmalonic acid,Succinic acid,Ketoleucine,L-Valine,Pyridoxal 5'-phosphate,Pyridoxal	neg_M117T540_NEG,neg_M117T56_NEG,neg_M129T151_NEG,pos_M118T48_1_POS,pos_M190T97_POS,pos_M248T35_POS,pos_M267T149_POS
Propanoate Metabolism	42	5	1.3673	7.6923	0.69066	1	0.98201	Biotin,Methylmalonic acid,L-Valine,Pyridoxal 5'-phosphate,Pantetheine	neg_M117T540_NEG,neg_M277T148_1_NEG,pos_M118T48_1_POS,pos_M248T35_POS,pos_M267T149_POS
Alpha Linolenic Acid and Linoleic Acid Metabolism	19	6	1.5251	7.6923	0.72022	1	0.98201	Linoleic acid,Arachidonic acid,Eicosapentaenoic acid,Docosahexaenoic acid,Adrenic acid,Stearidonic acid	neg_M275T336_1_NEG,neg_M279T383_4_NEG,neg_M301T351_7_NEG,neg_M303T375_7_NEG,neg_M327T365_6_NEG,neg_M331T410_5_NEG
Lactose Degradation	9	2	2.5049	7.6923	0.73635	1	0.98201	D-Galactose,Alpha-Lactose	neg_M377T48_NEG,pos_M203T133_POS
Methionine Metabolism	43	10	1.0044	7.6923	0.73749	1	0.98201	Adenosine,Choline,L-Cystathionine,Sarcosine,S-Adenosylhomocysteine,10-Formyltetrahydrofolate,5'-Methylthioadenosine,S-Adenosylmethionine,Putrescine,Pyridoxal 5'-phosphate	neg_M221T76_NEG,neg_M383T80_NEG,neg_M472T190_NEG,pos_M104T48_4_POS,pos_M248T35_POS,pos_M268T144_POS,pos_M298T165_POS,pos_M399T78_POS,pos_M89T76_POS,pos_M90T43_POS
Betaine Metabolism	21	5	0.9762	7.6923	0.73791	1	0.98201	Adenosine,Choline,S-Adenosylhomocysteine,S-Adenosylmethionine,Betaine aldehyde	neg_M383T80_NEG,pos_M102T44_POS,pos_M104T48_4_POS,pos_M268T144_POS,pos_M399T78_POS
Glycolysis	25	3	2.6336	7.6923	0.74146	1	0.98201	Pyruvic acid,3-Phosphoglyceric acid,2-Phospho-D-glyceric acid	neg_M87T45_NEG,pos_M186T134_POS,pos_M186T583_POS
Phosphatidylethanolamine Biosynthesis	12	1	0.93806	7.6923	0.74187	1	0.98201	Choline	pos_M104T48_4_POS
Phosphatidylcholine Biosynthesis	14	4	0.93798	7.6923	0.74203	1	0.98201	Choline,S-Adenosylhomocysteine,S-Adenosylmethionine,Phosphorylcholine	neg_M383T80_NEG,pos_M104T48_4_POS,pos_M184T299_POS,pos_M399T78_POS
Phospholipid Biosynthesis	29	3	0.93817	7.6923	0.74238	1	0.98201	Choline,Glycerylphosphorylethanolamine,Phosphorylcholine	pos_M104T48_4_POS,pos_M184T299_POS,pos_M216T60_POS
Riboflavin Metabolism	20	1	0.86531	7.6923	0.75178	1	0.98201	Riboflavin	pos_M377T165_POS
Phosphatidylinositol Phosphate Metabolism	17	1	0.84501	7.6923	0.75463	1	0.98201	myo-Inositol	neg_M239T44_NEG
Lysine Degradation	30	4	0.85566	7.6923	0.76109	1	0.98201	Aminoadipic acid,L-Pipecolic acid,Pyridoxal 5'-phosphate,D-Lysine	pos_M129T73_POS,pos_M130T40_POS,pos_M144T48_POS,pos_M248T35_POS
Androgen and Estrogen Metabolism	33	11	1.0072	7.6923	0.7729	1	0.98201	Dehydroepiandrosterone,Estrone,Testosterone,Uridine 5'-diphosphate,17a-Hydroxypregnenolone,17-Hydroxyprogesterone,Estrone sulfate,Sulfate,Androsterone sulfate,Dihydrotestosterone,19-Oxotestosterone	neg_M287T336_NEG,neg_M331T375_NEG,neg_M369T151_NEG,neg_M403T42_NEG,neg_M96T36_3_NEG,pos_M253T148_1_POS,pos_M291T427_POS,pos_M303T162_POS,pos_M311T172_POS,pos_M351T247_POS,pos_M353T243_POS
Threonine and 2-Oxobutanoate Degradation	20	3	0.56426	7.6923	0.79874	1	0.98201	Biotin,L-Threonine,Pyridoxal 5'-phosphate	neg_M118T43_1_NEG,pos_M248T35_POS,pos_M267T149_POS
Tryptophan Metabolism	60	17	0.55308	7.6923	0.80389	1	0.98201	Tetrahydrobiopterin,5-Hydroxy-L-tryptophan,Kynurenic acid,5-Hydroxyindoleacetic acid,Xanthurenic acid,L-Tryptophan,S-Adenosylhomocysteine,S-Adenosylmethionine,N'-Formylkynurenine,N-Acetylserotonin,2-Aminomuconic acid semialdehyde,2-Amino-3-carboxymuconic acid semialdehyde,Melatonin,Pyridoxal 5'-phosphate,3'-AMP,6-Hydroxymelatonin,5-Methoxyindoleacetate	neg_M346T140_NEG,neg_M377T182_NEG,neg_M383T80_NEG,pos_M142T43_POS,pos_M186T142_POS,pos_M192T165_POS,pos_M205T156_3_POS,pos_M206T156_POS,pos_M206T44_POS,pos_M221T150_POS,pos_M231T170_POS,pos_M236T543_POS,pos_M237T149_POS,pos_M242T143_POS,pos_M248T35_POS,pos_M271T83_POS,pos_M399T78_POS
Inositol Metabolism	33	2	1.7783	7.6923	0.80767	1	0.98201	myo-Inositol,Inositol 1,3,4-trisphosphate	neg_M239T44_NEG,pos_M420T67_POS
Inositol Phosphate Metabolism	26	2	1.7783	7.6923	0.80767	1	0.98201	myo-Inositol,Inositol 1,3,4-trisphosphate	neg_M239T44_NEG,pos_M420T67_POS
Catecholamine Biosynthesis	20	7	0.62435	7.6923	0.8193	1	0.98201	Epinephrine,Dopamine,L-Tyrosine,S-Adenosylhomocysteine,S-Adenosylmethionine,Dehydroascorbic acid,Pyridoxal 5'-phosphate	neg_M173T49_NEG,neg_M182T44_NEG,neg_M383T80_NEG,pos_M136T80_POS,pos_M182T80_2_POS,pos_M248T35_POS,pos_M399T78_POS
Tyrosine Metabolism	72	21	0.66906	7.6923	0.83568	1	0.98201	p-Hydroxyphenylacetic acid,Tetrahydrobiopterin,Epinephrine,Dopamine,Homovanillic acid,L-Tyrosine,L-Aspartic acid,Vanillylmandelic acid,Tyramine,4-Hydroxyphenylpyruvic acid,Normetanephrine,S-Adenosylhomocysteine,Pyrocatechol,S-Adenosylmethionine,5,6-Dihydroxyindole-2-carboxylic acid,Dehydroascorbic acid,3,4-Dihydroxybenzeneacetic acid,L-Dopachrome,Pyridoxal 5'-phosphate,3,4-Dihydroxymandelic acid,…	neg_M109T157_NEG,neg_M173T49_NEG,neg_M179T540_NEG,neg_M182T44_NEG,neg_M192T48_NEG,neg_M303T141_1_NEG,neg_M317T48_NEG,neg_M383T80_NEG,neg_M395T173_NEG,pos_M121T145_POS,pos_M134T38_2_POS,pos_M136T80_POS,pos_M167T590_POS,pos_M169T42_POS,pos_M182T80_2_POS,pos_M183T590_1_POS,pos_M194T48_POS,pos_M206T170_1_POS,pos_M242T143_POS,pos_M248T35_POS,pos_M399T78_POS
Ubiquinone Biosynthesis	20	2	0.84842	7.6923	0.83962	1	0.98201	S-Adenosylhomocysteine,S-Adenosylmethionine	neg_M383T80_NEG,pos_M399T78_POS
Methylhistidine Metabolism	4	2	0.84842	7.6923	0.83962	1	0.98201	S-Adenosylhomocysteine,S-Adenosylmethionine	neg_M383T80_NEG,pos_M399T78_POS
Beta-Alanine Metabolism	34	6	1.0263	7.6923	0.85469	1	0.98201	Carnosine,L-Aspartic acid,Anserine,Pantothenic acid,Uracil,Pyridoxal 5'-phosphate	neg_M111T76_1_NEG,neg_M218T147_NEG,pos_M134T38_2_POS,pos_M248T35_POS,pos_M249T75_1_POS,pos_M263T100_POS
Vitamin B6 Metabolism	20	7	0.97468	7.6923	0.86461	1	0.98201	4-Pyridoxic acid,Pyridoxine,Pyridoxine 5'-phosphate,Pyridoxamine,Pyridoxal 5'-phosphate,Pyridoxal,Pyridoxamine 5'-phosphate	neg_M248T156_NEG,pos_M169T41_POS,pos_M184T50_POS,pos_M190T97_POS,pos_M192T37_POS,pos_M232T75_POS,pos_M248T35_POS
Pantothenate and CoA Biosynthesis	21	3	0.19277	7.6923	0.88764	1	0.98201	Pantothenic acid,Pantetheine 4'-phosphate,Pantetheine	neg_M218T147_NEG,neg_M277T148_1_NEG,neg_M357T146_NEG
Sulfate/Sulfite Metabolism	22	5	0.73372	7.6923	0.90529	1	0.98201	Estrone,Sulfite,Estrone sulfate,Sulfate,Phenol sulphate	neg_M172T161_NEG,neg_M80T164_NEG,neg_M96T36_3_NEG,pos_M253T148_1_POS,pos_M351T247_POS
Thyroid hormone synthesis	13	1	0.12245	7.6923	0.90547	1	0.98201	L-Tyrosine	pos_M182T80_2_POS
Phenylalanine and Tyrosine Metabolism	28	4	0.12257	7.6923	0.90547	1	0.98201	L-Tyrosine,Phenylpyruvic acid,4-Hydroxyphenylpyruvic acid,Pyridoxal 5'-phosphate	neg_M179T540_NEG,neg_M327T365_NEG,pos_M182T80_2_POS,pos_M248T35_POS
Taurine and Hypotaurine Metabolism	12	2	0.1138	7.6923	0.90886	1	0.98201	Taurine,Pyridoxal 5'-phosphate	neg_M124T42_1_NEG,pos_M248T35_POS
Steroid Biosynthesis	48	7	0.047231	7.6923	0.94392	1	0.98201	Cholesterol,Palmitic acid,Mevalonic acid,Farnesyl pyrophosphate,Lathosterol,Geranyl-PP,Desmosterol	neg_M147T78_NEG,neg_M255T413_5_NEG,neg_M313T48_NEG,pos_M383T84_POS,pos_M385T242_POS,pos_M387T531_POS,pos_M425T220_POS
Amino Sugar Metabolism	33	6	1.4067	7.6923	0.94642	1	0.98201	N-Acetyl-D-glucosamine,Pyruvic acid,Uridine 5'-diphosphate,D-Fructose,Glucosamine 6-phosphate,Glucosamine	neg_M258T38_NEG,neg_M403T42_NEG,neg_M87T45_NEG,pos_M202T50_POS,pos_M203T70_POS,pos_M244T47_POS
Vitamin K Metabolism	14	1	0.013952	7.6923	0.96803	1	0.98201	Methylmalonic acid	neg_M117T540_NEG
Glycerolipid Metabolism	25	2	0.009995	7.6923	0.97414	1	0.98201	Palmitic acid,3-Phosphoglyceric acid	neg_M255T413_5_NEG,pos_M186T134_POS
Fatty Acid Biosynthesis	35	6	0.077289	7.6923	0.98037	1	0.98201	Biotin,Palmitic acid,3-Hydroxybutyric acid,Capric acid,Dodecanoic acid,Myristic acid	neg_M103T72_NEG,neg_M171T278_NEG,neg_M199T321_1_NEG,neg_M227T365_1_NEG,neg_M255T413_5_NEG,pos_M267T149_POS
Fatty acid Metabolism	43	2	0.0050535	7.6923	0.98161	1	0.98201	L-Carnitine,Palmitic acid	neg_M255T413_5_NEG,pos_M184T45_2_POS
Fatty Acid Elongation In Mitochondria	35	1	0.0044158	7.6923	0.98201	1	0.98201	Palmitic acid	neg_M255T413_5_NEG
